# Supplementary material for: Enteric virome of Ethiopian children participating in a clean water intervention trial
Source: PLoS One. 2018 Aug 16;13(8):e0202054. doi: 10.1371/journal.pone.0202054 (PMC6095524; doi:10.1371/journal.pone.0202054)
Supplement: S1 Table — (XLSX) [file pone.0202054.s001.xlsx]

## Sheet: Sheet1
Order	Species	Genotypes	Pool ID #	GenBank accession number	Length of genome assembled (% sequenced)	Reference genome GenBank accession number	Rep aa identity	Cap aa identity
CRESS-DNA	smacovirus	smacovirus_2	P7	MG522852	2478 (100%)	KT600068	0.96	0.45
		smacovirus_3	P15	MG522850	2511 (100%)	KX838317	0.938	0.475
		smacovirus_3	P17	MG522851	1078 (100%)	KT600069		0.773
	hudisavirus		P4	MG522853	2578 (100%)	MF351514	0.8125	0.588
			P7	MG522854	2782 (100%)	MF351513	0.915	0.3914
			P8	MG522855	2639 (100%)	MF351520	0.8801	0.9256
			P20	MG522856	3060 (100%)	MF351513	0.934	0.39
			P22	MG522857	2580 (100%)	MF351520	0.95	0.928
			P25	MG522858	2548 (100%)	MF351519	0.88	0.324
							Length in aa (identity)	RdRp aa identity
Picornavirales	Posa_like virus		P20	MG553250	4611 (50.9%)	KT833070	1537aa (85.1%)	95.08%*
	Husavirus		P4	MG553251	6984 (81.4%)	KX673248	2327aa (83.36%)	0.892
	Picornavirales Tottori		P12	MG553252	5895 (69.2%)	LC123278	1963aa (90.42%)	97.3%**
*33% gap, ** 4% gap
